# Supplementary material for: In Vivo Effects of A Pro-PO System Inhibitor on the Phagocytosis of Xenorhabdus Nematophila in Galleria Mellonella Larvae
Source: Insects. 2019 Aug 22;10(9):263. doi: 10.3390/insects10090263 (PMC6780223; doi:10.3390/insects10090263)
Supplement: Supplementary file 1 [file insects-10-00263-s001.zip]

Archive with 19 entries (18 files):
- suppl fig captions.docx
- __MACOSX/
- __MACOSX/._suppl fig captions.docx
- suppl fig1.tiff
- __MACOSX/._suppl fig1.tiff
- suppl fig2.tiff
- __MACOSX/._suppl fig2.tiff
- suppl fig1.pdf
- __MACOSX/._suppl fig1.pdf
- suppl fig3.pdf
- __MACOSX/._suppl fig3.pdf
- suppl fig2.pdf
- __MACOSX/._suppl fig2.pdf
- suppl fig3.tiff
- __MACOSX/._suppl fig3.tiff
- suppl fig4.pdf
- __MACOSX/._suppl fig4.pdf
- suppl fig4.tiff
- __MACOSX/._suppl fig4.tiff
